# Supplementary material for: Optical Genome Mapping and Single Nucleotide Polymorphism Microarray: An Integrated Approach for Investigating Products of Conception
Source: Genes (Basel). 2022 Apr 3;13(4):643. doi: 10.3390/genes13040643 (PMC9026980; doi:10.3390/genes13040643)
Supplement: Supplementary file 1 [file genes-13-00643-s001.zip]

Archive with 1 entries (1 files):
- genes-1610258-supplementary.xlsx
